# Supplementary material for: Finite Element Analysis of Thermal–Mechanical Coupling and Process Parameter Optimization in Laser Etching of Al–Tedlar–Kevlar Composite Films
Source: Materials (Basel). 2025 Oct 23;18(21):4839. doi: 10.3390/ma18214839 (PMC12608983; doi:10.3390/ma18214839)
Supplement: Supplementary file 1 [file materials-18-04839-s001.zip]

Archive with 1 entries (1 files):
- materials-3911406-supplementary.pdf
